# Supplementary material for: Natural History and Risk Factors of Hymenoptera Venom Allergy in Dogs
Source: Animals (Basel). 2024 Nov 10;14(22):3220. doi: 10.3390/ani14223220 (PMC11591281; doi:10.3390/ani14223220)
Supplement: Supplementary file 1 [file animals-14-03220-s001.zip]

Archive with 1 entries (1 files):
- animals-3283890-supplementary.pdf
